# Supplementary material for: Structure and Neuroprotector Properties of a Complex Compound of Lithium with Comenic Acid
Source: Int J Mol Sci. 2023 Dec 24;25(1):286. doi: 10.3390/ijms25010286 (PMC10778946; doi:10.3390/ijms25010286)
Supplement: Supplementary file 1 [file ijms-25-00286-s001.zip]

Archive with 1 entries (1 files):
- ijms-2778045-supplementary.pdf
